# Supplementary material for: How Little Do We Know about HIV and STIs Prevention? Results from a Web-Based Survey among the General Population
Source: Healthcare (Basel). 2022 Jun 8;10(6):1059. doi: 10.3390/healthcare10061059 (PMC9222353; doi:10.3390/healthcare10061059)
Supplement: Supplementary file 1 [file healthcare-10-01059-s001.zip]

Archive with 1 entries (1 files):
- healthcare-1753884-supplementary.pdf
